# Supplementary material for: Highly Efficient Capture of Volatile Iodine by Conjugated Microporous Polymers Constructed Using Planar 3- and 4-Connected Organic Monomers
Source: Molecules. 2024 May 10;29(10):2242. doi: 10.3390/molecules29102242 (PMC11124010; doi:10.3390/molecules29102242)
Supplement: Supplementary file 1 [file molecules-29-02242-s001.zip]

Archive with 1 entries (1 files):
- molecules-2964363-supplementary.pdf
